# Supplementary material for: Responses of Soil Collembolans to Land Degradation in a Black Soil Region in China
Source: Int J Environ Res Public Health. 2023 Mar 9;20(6):4820. doi: 10.3390/ijerph20064820 (PMC10048822; doi:10.3390/ijerph20064820)
Supplement: Supplementary file 1 [file ijerph-20-04820-s001.zip]

Archive with 1 entries (1 files):
- ijerph-2255688-supplementary.pdf
